# Supplementary material for: Allelopathic Potential of Mangroves from the Red River Estuary against the Rice Weed Echinochloa crus-galli and Variation in Their Leaf Metabolome
Source: Plants (Basel). 2022 Sep 21;11(19):2464. doi: 10.3390/plants11192464 (PMC9573700; doi:10.3390/plants11192464)
Supplement: Supplementary file 1 [file plants-11-02464-s001.zip]

Archive with 1 entries (1 files):
- plants-1839624-supplementary.pdf
